# Supplementary material for: Flow Cytometry-Based Measurement of Antibodies Specific for Cell Surface-Expressed Folded SARS-CoV-2 Receptor-Binding Domains
Source: Vaccines (Basel). 2024 Apr 1;12(4):377. doi: 10.3390/vaccines12040377 (PMC11053794; doi:10.3390/vaccines12040377)
Supplement: Supplementary file 1 [file vaccines-12-00377-s001.zip]

Archive with 1 entries (1 files):
- vaccines-2928991-supplementary.pdf
